# Supplementary material for: On the Comparison of Records from Standard and Engineered Fiber Optic Cables at Etna Volcano (Italy)
Source: Sensors (Basel). 2023 Apr 4;23(7):3735. doi: 10.3390/s23073735 (PMC10099261; doi:10.3390/s23073735)
Supplement: Supplementary file 1 [file sensors-23-03735-s001.zip]

Archive with 1 entries (1 files):
- sensors-2272184-supplementary.pdf
